# Supplementary material for: Dual Activation of GLP-1 and AMPK Pathways by a Multi-Botanical Formulation Improves Obesity and Metabolic Dysfunction in Experimental Models
Source: Nutrients. 2026 Jun 28;18(13):2111. doi: 10.3390/nu18132111 (PMC13363309; doi:10.3390/nu18132111)
Supplement: Supplementary file 1 [file nutrients-18-02111-s001.zip]

Archive with 1 entries (1 files):
- nutrients-4382953-supplementary.pdf
